# Supplementary material for: Absolute Structure Determination and Kv1.5 Ion Channel Inhibition Activities of New Debromoaplysiatoxin Analogues
Source: Mar Drugs. 2021 Nov 11;19(11):630. doi: 10.3390/md19110630 (PMC8622842; doi:10.3390/md19110630)
Supplement: Supplementary file 1 [file marinedrugs-19-00630-s001.zip]

Archive with 1 entries (1 files):
- marinedrugs-1403605-supplementary.pdf
